# Supplementary material for: Iron Carbonyl Complexes of [2.2.2]Hericene as a Rigid Tris(1,3-diene) Ligand
Source: Molecules. 2024 Nov 13;29(22):5337. doi: 10.3390/molecules29225337 (PMC11596961; doi:10.3390/molecules29225337)
Supplement: Supplementary file 1 [file molecules-29-05337-s001.zip]

Archive with 1 entries (1 files):
- molecules-3282873-supplementary.pdf
